# Supplementary material for: Rationale and design of the British Heart Foundation (BHF) Coronary Microvascular Angina (CorMicA) stratified medicine clinical trial
Source: Am Heart J. 2018 Jul;201:86–94. doi: 10.1016/j.ahj.2018.03.010 (PMC6018570; doi:10.1016/j.ahj.2018.03.010)
Supplement: Supplementary file 1 — Written management guidance according to endotype. Supplementary File 2. Cardiologist predischarge questionnaire: diagnosis and management. Supplementary File 3. Definition of adverse events. [file mmc1.zip]

Archive with 3 entries (3 files):
- Supp File 1.pdf
- Supp File 2 - CorMicA Cardiologist questionnaire.pdf
- Supp File 3 - CorMicA Definition of adverse events.docx
